# Supplementary material for: Comparison of Physicochemical Properties of Silver and Gold Nanocomposites Based on Potato Starch in Distilled and Cold Plasma-Treated Water
Source: Int J Mol Sci. 2023 Jan 22;24(3):2200. doi: 10.3390/ijms24032200 (PMC9916708; doi:10.3390/ijms24032200)
Supplement: Supplementary file 1 [file ijms-24-02200-s001.zip]

Archive with 1 entries (1 files):
- ijms-2126061-supplementary.pdf
